# Supplementary material for: The Probiotic Phaeobacter inhibens Provokes Hypertrophic Growth via Activation of the IGF-1/Akt Pathway during the Process of Metamorphosis of Greater Amberjack (Seriola dumerili, Risso 1810)
Source: Animals (Basel). 2023 Jun 29;13(13):2154. doi: 10.3390/ani13132154 (PMC10340036; doi:10.3390/ani13132154)
Supplement: Supplementary file 1 [file animals-13-02154-s001.zip]

Archive with 1 entries (1 files):
- animals-2273653-supplementary.pdf
